# Supplementary material for: Computational Approach to Identifying New Chemical Entities as Elastase Inhibitors with Potential Antiaging Effects
Source: Int J Mol Sci. 2024 Oct 17;25(20):11174. doi: 10.3390/ijms252011174 (PMC11508974; doi:10.3390/ijms252011174)
Supplement: Supplementary file 1 [file ijms-25-11174-s001.zip]

Archive with 1 entries (1 files):
- ijms-3252181-supplementary.pdf
